# Supplementary material for: Emergence and genomic characteristics of multi-drug-resistant Salmonella in pet turtles and children with diarrhoea
Source: Microb Genom. 2024 Jan 3;10(1):001164. doi: 10.1099/mgen.0.001164 (PMC10868623; doi:10.1099/mgen.0.001164)
Supplement: Supplementary material 2 [file mgen-10-1164-s002.xlsx]

## Sheet: Data Set S1
Isolation ID	Accession	Host	Age	Gender	Isolation Date	Isolation Country	Serovar	Sequence type	aroC	dnaN	hemD	hidD	purE	sucA	thrA	# contigs	Largest contig	GC (%)	N50	Genome fraction (%)	AMP	STR	SXT	TET	GEN	CHL	MAL	CIP	SAM	IPM	CAZ	CTX	MEM	aac(3)-VIa	aac(6')-Ib-cr	aadA1	aadA16	aadA2	aadA5	ant(2'')-Ia	aph(3')-Ia	strA	strB	arr-2	arr-3	blaCMY-2	blaCTX-M-14	blaDHA-1	blaDHA-15
T2018P9	SRR19020069	Turtle	-	-	2019	China	Hvittingfoss	446	15	126	101	88	8	19	18	59	907657	51.95	282875	83.102	R	S	R	R	R	R	R	R	R	S	R	I	S	0	1	0	0	0	0	0	0	0	0	0	1	0	0	0	0
T2018P8	SRR19020070	Turtle	-	-	2019	China	Thompson	26	14	13	18	12	14	18	1	52	919939	52.16	282875	82.999	R	R	R	R	R	R	R	R	R	S	R	R	S	0	1	0	0	0	1	1	1	1	1	0	1	0	0	0	1
T2018P7	SRR19020071	Turtle	-	-	2019	China	Hvittingfoss	446	15	126	101	88	8	19	18	62	907857	52.13	278603	83.047	R	S	R	R	S	I	R	R	R	S	S	S	S	0	1	0	0	0	0	0	0	0	0	0	1	0	0	0	0
T2018P6	SRR19020072	Turtle	-	-	2019	China	Thompson	26	14	13	18	12	14	18	1	44	537617	51.86	271259	82.915	R	R	R	R	R	R	R	R	R	S	R	R	S	0	1	0	0	0	1	1	1	1	1	0	1	0	0	0	1
T2018P5	SRR19020073	Turtle	-	-	2019	China	Typhimurium	36	18	14	12	9	5	18	21	33	815306	52.24	514176	82.084	S	S	S	S	S	S	I	S	S	S	S	S	S	0	0	0	0	0	0	0	0	0	0	0	0	0	0	0	0
T2018P46	SRR19020028	Turtle	-	-	2019	China	I4,[5],12:i:-	34	10	19	12	9	5	9	2	31	1309961	52.25	514176	82.074	R	R	R	R	R	R	R	R	R	S	S	S	S	0	1	0	0	0	0	0	0	1	1	0	1	0	0	0	0
T2018P45	SRR19020029	Turtle	-	-	2019	China	I4,[5],12:i:-	34	10	19	12	9	5	9	2	41	451287	52.15	248959	82.567	R	R	R	R	S	R	R	R	I	S	R	R	S	0	0	0	0	0	0	0	0	1	1	0	0	0	0	0	0
T2018P44	SRR19020030	Turtle	-	-	2019	China	I4,[5],12:i:-	34	10	19	12	9	5	9	2	44	451287	52.15	248947	82.624	R	R	R	R	S	R	I	S	R	S	S	S	S	0	0	1	0	0	0	0	0	1	1	1	0	0	0	0	0
T2018P43	SRR19020031	Turtle	-	-	2019	China	Typhimurium	19	10	7	12	9	5	9	2	32	1311016	52.3	514188	82.11	R	S	R	R	R	R	R	R	R	S	S	S	S	0	1	0	0	0	0	0	0	0	0	0	1	0	0	0	0
T2018P42	SRR19020033	Turtle	-	-	2019	China	Thompson	26	14	13	18	12	14	18	1	33	1311843	52.28	514200	82.102	R	R	R	R	S	R	R	S	R	S	R	R	S	0	0	0	0	0	0	0	0	1	1	0	0	1	0	0	0
T2018P41	SRR19020034	Turtle	-	-	2019	China	Thompson	26	14	13	18	12	14	18	1	34	1311844	52.29	514200	82.131	R	R	R	R	S	R	R	S	R	S	R	R	S	0	0	0	0	0	0	0	0	1	1	0	0	1	0	0	0
T2018P40	SRR19020035	Turtle	-	-	2019	China	Typhimurium	19	10	7	12	9	5	9	2	33	1311659	52.25	514200	82.066	R	R	S	R	S	R	S	S	R	S	S	S	S	0	1	0	0	0	0	0	1	1	1	0	1	0	0	0	0
T2018P4	SRR19020074	Turtle	-	-	2019	China	Virchow	1750	75	67	10	17	15	9	14	33	1311150	52.28	514188	82.124	R	R	R	R	S	R	R	R	R	S	S	S	S	0	1	0	1	0	0	0	0	0	0	0	1	0	0	0	0
T2018P39	SRR19020036	Turtle	-	-	2019	China	Typhimurium	19	10	7	12	9	5	9	2	27	930819	52.19	540907	81.942	R	R	S	R	S	R	I	S	R	S	S	S	S	0	1	0	0	0	0	0	1	1	1	0	1	0	0	0	0
T2018P38	SRR19020037	Turtle	-	-	2019	China	Thompson	26	14	13	18	12	14	18	1	34	1311048	52.3	514200	82.11	R	R	R	R	S	R	R	S	R	S	R	R	S	0	0	0	0	1	0	0	0	1	1	0	0	1	0	0	0
T2018P37	SRR19020038	Turtle	-	-	2019	China	Thompson	26	14	13	18	12	14	18	1	25	758013	52.26	587533	81.419	R	R	R	R	S	R	R	S	R	S	R	R	S	0	0	0	0	1	0	0	0	1	1	0	0	1	0	0	0
T2018P36	SRR19020039	Turtle	-	-	2019	China	Thompson	26	14	13	18	12	14	18	1	55	715696	51.97	411469	81.939	R	R	R	R	S	R	R	S	R	S	R	R	S	0	0	0	0	1	0	0	0	1	1	0	0	1	0	0	0
T2018P35	SRR19020040	Turtle	-	-	2019	China	Thompson	26	14	13	18	12	14	18	1	31	1311647	52.27	514188	82.054	R	R	R	R	S	R	R	S	R	S	R	R	S	0	0	0	0	0	0	0	0	1	1	0	0	1	0	0	0
T2018P34	SRR19020041	Turtle	-	-	2019	China	Thompson	26	14	13	18	12	14	18	1	28	1011594	52.19	743815	81.63	R	R	R	R	S	R	R	S	R	S	R	R	S	0	0	0	0	1	0	0	0	1	1	0	0	1	0	0	0
T2018P33	SRR19020042	Turtle	-	-	2019	China	Worthington	592	189	70	68	132	175	9	172	48	804394	52.36	330434	73.802	S	S	S	S	S	S	S	S	S	S	S	S	S	0	0	0	0	0	0	0	0	0	0	0	0	0	0	0	0
T2018P32	SRR19020044	Turtle	-	-	2019	China	Thompson	26	14	13	18	12	14	18	1	42	804406	52.27	514188	81.982	R	R	R	R	S	R	R	S	R	S	R	R	S	0	0	0	0	1	0	0	0	1	1	0	0	1	0	0	0
T2018P31	SRR19020045	Turtle	-	-	2019	China	Pomona	451	111	109	17	149	41	13	23	27	1227071	52.19	743815	81.633	S	S	S	R	S	S	R	R	S	S	S	S	S	0	1	0	0	0	0	0	0	0	0	0	0	0	0	0	0
T2018P30	SRR19020046	Turtle	-	-	2019	China	Thompson	26	14	13	18	12	14	18	1	27	1661486	52.25	415468	82.194	R	R	R	R	R	R	R	R	R	S	R	R	S	0	0	0	0	0	1	0	0	1	1	0	0	0	0	0	0
T2018P3	SRR19020075	Turtle	-	-	2019	China	Virchow	1750	75	67	10	17	15	9	14	27	834538	52.19	585530	81.603	R	R	R	R	S	R	R	R	R	S	S	S	S	0	1	0	1	0	0	0	0	0	0	0	1	0	0	0	0
T2018P29	SRR19020047	Turtle	-	-	2019	China	Thompson	26	14	13	18	12	14	18	1	46	536685	52.1	266901	82.662	R	R	R	R	S	R	R	S	R	S	R	R	S	0	0	0	0	0	0	0	0	1	1	0	0	1	0	0	0
T2018P28	SRR19020048	Turtle	-	-	2019	China	Havana	588	186	35	78	75	39	182	97	32	796287	52.04	483594	81.259	S	S	S	S	S	S	S	S	S	S	I	S	S	0	0	0	0	0	0	0	0	0	0	0	0	0	0	0	0
T2018P27	SRR19020049	Turtle	-	-	2019	China	Thompson	26	14	13	18	12	14	18	1	45	758052	51.92	447144	85.569	R	R	R	R	S	R	R	S	R	S	R	R	S	0	0	0	0	0	0	0	0	1	1	0	0	1	0	0	0
T2018P26	SRR19020050	Turtle	-	-	2019	China	Thompson	26	14	13	18	12	14	18	1	44	758052	51.92	447144	85.544	R	R	R	R	S	R	R	S	R	S	R	R	S	0	0	0	0	0	0	0	0	1	1	0	0	1	0	0	0
T2018P25	SRR19020051	Turtle	-	-	2019	China	Havana	588	186	35	78	75	39	182	97	44	758052	51.91	447144	85.542	S	S	S	S	S	S	S	S	S	S	S	S	S	0	0	0	0	0	0	0	0	0	0	0	0	0	0	0	0
T2018P24	SRR19020052	Turtle	-	-	2019	China	Aberdeen	426	46	124	112	12	36	19	18	47	758180	51.92	447144	85.553	S	S	S	S	S	S	I	S	S	S	S	S	S	0	0	0	0	0	0	0	0	0	0	0	0	0	0	0	0
T2018P23	SRR19020053	Turtle	-	-	2019	China	Havana	588	186	35	78	75	39	182	97	55	919325	52.16	282875	83	S	S	S	S	S	S	S	S	S	S	S	S	S	0	0	0	0	0	0	0	0	0	0	0	0	0	0	0	0
T2018P22	SRR19020055	Turtle	-	-	2019	China	Typhimurium	19	10	7	12	9	5	9	2	40	776923	52.28	514030	82.129	R	S	S	R	S	R	R	R	R	S	S	S	S	0	1	0	0	0	0	0	0	0	0	0	1	0	0	0	0
T2018P21	SRR19020056	Turtle	-	-	2019	China	Virchow	1750	75	67	10	17	15	9	14	34	837139	52.24	514175	81.978	R	R	R	R	S	R	I	S	I	S	S	S	S	0	1	0	1	0	0	0	0	0	0	0	1	0	0	0	0
T2018P20	SRR19020057	Turtle	-	-	2019	China	Livingstone	543	117	135	18	12	162	162	38	32	1362178	52.24	514175	81.989	R	R	R	R	S	R	I	S	R	S	S	S	S	0	0	1	0	1	0	0	0	0	0	0	0	0	0	0	0
T2018P2	SRR19020077	Turtle	-	-	2019	China	Enteritidis	11	5	2	3	7	6	6	11	30	1361444	52.24	514175	82.003	S	S	R	R	S	S	R	R	S	S	S	S	S	0	0	0	0	0	0	0	0	0	0	0	0	0	0	0	0
T2018P19	SRR19020058	Turtle	-	-	2019	China	Livingstone	543	117	135	18	12	162	162	38	38	828369	51.91	446061	82.038	R	R	R	R	S	R	I	S	R	S	S	S	S	0	0	1	0	1	0	0	0	0	0	0	0	0	0	0	0
T2018P18	SRR19020059	Turtle	-	-	2019	China	Livingstone	543	117	135	18	12	162	162	38	79	695645	51.95	411202	82.04	R	R	R	R	S	R	I	S	R	S	S	S	S	0	0	1	0	1	0	0	0	0	0	0	0	0	0	0	0
T2018P17	SRR19020060	Turtle	-	-	2019	China	Livingstone	543	117	135	18	12	162	162	38	34	823297	51.91	446240	82.038	R	R	R	R	S	R	I	S	R	S	S	S	S	0	0	1	0	1	0	0	0	0	0	0	0	0	0	0	0
T2018P16	SRR19020061	Turtle	-	-	2019	China	I4,[5],12:i:-	34	10	19	12	9	5	9	2	81	743859	51.95	411226	82.086	R	R	R	R	S	S	S	S	I	S	S	S	S	0	0	0	0	0	0	0	0	1	1	0	0	0	0	0	0
T2018P15	SRR19020062	Turtle	-	-	2019	China	Thompson	26	14	13	18	12	14	18	1	32	828176	51.91	446061	82.033	R	R	R	R	S	R	R	S	R	S	R	R	S	0	0	0	0	1	0	0	0	1	1	0	0	1	0	0	0
T2018P14	SRR19020063	Turtle	-	-	2019	China	Thompson	26	14	13	18	12	14	18	1	83	697022	51.96	411202	82.088	S	S	R	R	S	S	S	S	S	S	S	S	S	0	0	0	0	1	0	0	0	0	0	0	0	0	0	0	0
T2018P13	SRR19020064	Turtle	-	-	2019	China	Thompson	26	14	13	18	12	14	18	1	32	596027	52.13	351694	82.197	S	S	R	R	S	R	S	S	S	S	S	S	S	0	0	0	0	1	0	0	0	0	0	0	0	0	0	0	0
T2018P12	SRR19020066	Turtle	-	-	2019	China	Thompson	26	14	13	18	12	14	18	1	32	931197	51.99	444963	81.28	S	S	R	R	S	S	S	S	S	S	S	S	S	0	0	0	0	1	0	0	0	0	0	0	0	0	0	0	0
T2018P11	SRR19020067	Turtle	-	-	2019	China	Hvittingfoss	446	15	126	101	88	8	19	18	32	796277	52.04	483594	81.276	R	S	R	R	S	I	R	R	R	S	S	S	S	0	1	0	0	0	0	0	0	0	0	0	1	0	0	0	0
T2018P10	SRR19020068	Turtle	-	-	2019	China	Thompson	26	14	13	18	12	14	18	1	13	1550338	52.13	491954	81.001	R	R	R	R	R	R	R	R	R	S	R	R	S	0	1	0	0	0	1	1	1	1	1	0	1	0	0	0	1
T2018P1	SRR19020078	Turtle	-	-	2019	China	Virchow	1750	75	67	10	17	15	9	14	40	931240	52.06	389082	81.362	R	R	R	R	S	R	R	R	R	S	S	S	S	0	1	0	1	0	0	0	0	1	1	0	1	0	0	0	0
H2018D9	SRR19020027	Human	18m	Female	2019	China	Thompson	26	14	13	18	12	14	18	1	34	1311135	52.3	514176	82.116	S	S	S	S	S	S	S	S	I	S	S	S	S	0	0	0	0	0	0	0	0	0	0	0	0	0	0	0	0
H2018D8	SRR19020032	Human	2m	Female	2019	China	Thompson	26	14	13	18	12	14	18	1	22	1357802	52.24	514187	81.783	R	R	R	R	S	R	R	S	S	S	S	S	S	0	0	0	0	1	0	0	0	1	1	0	0	0	0	0	0
H2018D7	SRR19020043	Human	3y	Male	2019	China	Thompson	26	14	13	18	12	14	18	1	25	1359403	52.25	514187	81.891	S	S	S	S	S	S	S	S	S	S	S	S	S	0	0	0	0	0	0	0	0	0	0	0	0	0	0	0	0
H2018D6	SRR19020054	Human	4y	Male	2019	China	Thompson	26	14	13	18	12	14	18	1	42	803295	52.29	514188	82.127	R	S	S	R	S	S	R	R	R	S	R	R	S	0	1	0	0	0	0	0	0	0	0	0	1	0	0	1	0
H2018D5	SRR19020065	Human	2y	Male	2019	China	Thompson	26	14	13	18	12	14	18	1	24	1260934	52.3	514046	81.722	S	S	S	S	S	S	S	S	S	S	S	S	S	0	0	0	0	0	0	0	0	0	0	0	0	0	0	0	0
H2018D4	SRR19020076	Human	8m	Male	2019	China	Thompson	26	14	13	18	12	14	18	1	26	1308516	52.28	514199	82.067	S	S	S	S	S	S	S	S	S	S	S	S	S	0	0	0	0	0	0	0	0	0	0	0	0	0	0	0	0
H2018D3	SRR19020087	Human	5y	Female	2019	China	Thompson	26	14	13	18	12	14	18	1	57	703432	52.08	428283	81.901	R	R	R	R	R	R	R	R	R	S	R	R	S	0	0	0	1	0	0	0	1	1	1	0	1	0	0	1	0
H2018D28	SRR19020079	Human	4y	Female	2019	China	Thompson	26	14	13	18	12	14	18	1	58	703424	52.07	428295	81.904	R	R	R	R	R	R	R	R	R	S	R	R	S	0	0	0	0	1	0	0	0	1	1	0	0	1	0	0	0
H2018D27	SRR19020080	Human	5y	Female	2019	China	Thompson	26	14	13	18	12	14	18	1	58	703772	52.08	428283	81.903	S	S	S	S	S	I	I	R	S	S	S	S	S	0	0	0	0	0	0	0	0	0	0	0	0	0	0	0	0
H2018D26	SRR19020081	Human	4y	Male	2019	China	Thompson	26	14	13	18	12	14	18	1	26	1360518	52.25	514197	81.901	S	S	S	S	S	I	S	S	S	S	S	S	S	0	0	0	0	0	0	0	0	0	0	0	0	0	0	0	0
H2018D25	SRR19020082	Human	13m	Female	2019	China	Thompson	26	14	13	18	12	14	18	1	26	1311756	52.25	514197	81.89	R	R	R	R	S	R	R	S	R	S	R	R	S	0	0	0	0	1	0	0	0	1	1	0	0	1	0	0	0
H2018D24	SRR19020083	Human	14m	Female	2019	China	Thompson	26	14	13	18	12	14	18	1	24	1310972	52.29	514209	81.882	S	S	S	S	S	I	S	S	S	S	S	I	S	0	0	0	0	0	0	0	0	0	0	0	0	0	0	0	0
H2018D23	SRR19020084	Human	4y	Male	2019	China	Thompson	26	14	13	18	12	14	18	1	25	1310399	52.27	513245	82.056	S	S	S	S	S	S	S	S	S	S	S	S	S	0	0	0	0	0	0	0	0	0	0	0	0	0	0	0	0
H2018D22	SRR19020085	Human	4y	Male	2019	China	Thompson	26	14	13	18	12	14	18	1	25	1310514	52.27	513245	82.062	S	R	S	R	S	R	R	S	S	S	S	S	S	0	1	0	1	0	0	0	1	0	1	0	1	0	0	0	0
H2018D21	SRR19020086	Human	2y	Male	2019	China	Thompson	26	14	13	18	12	14	18	1	44	1307470	51.92	446559	82.038	S	R	R	R	S	R	R	S	S	S	S	S	S	0	1	0	1	0	0	0	1	0	1	0	1	0	0	0	0
H2018D20	SRR19020088	Human	3y	Female	2019	China	Thompson	26	14	13	18	12	14	18	1	32	1310720	52.25	514005	81.9	S	R	R	R	S	R	R	S	S	S	S	S	S	0	1	0	1	0	0	0	1	0	1	0	1	0	0	0	0
H2018D2	SRR19020098	Human	11m	Female	2019	China	Thompson	26	14	13	18	12	14	18	1	38	776923	52.27	514188	82.117	R	R	R	R	S	R	R	R	R	S	R	R	S	0	1	0	1	0	0	0	0	1	1	0	1	1	0	0	0
H2018D19	SRR19020089	Human	4y	Female	2019	China	Thompson	26	14	13	18	12	14	18	1	51	1307065	51.88	410579	81.149	S	S	S	S	S	S	S	S	S	S	S	S	S	0	0	0	0	0	0	0	0	0	0	0	0	0	0	0	0
H2018D18	SRR19020090	Human	3y	Female	2019	China	Thompson	26	14	13	18	12	14	18	1	41	514829	52.22	339174	81.226	S	S	S	S	S	S	S	S	S	S	S	S	S	0	0	0	0	0	0	0	0	0	0	0	0	0	0	0	0
H2018D17	SRR19020091	Human	11m	Female	2019	China	Thompson	26	14	13	18	12	14	18	1	25	1310971	52.28	513245	81.892	S	S	S	S	S	S	S	S	S	S	S	S	S	0	0	0	0	0	0	0	0	0	0	0	0	0	0	0	0
H2018D16	SRR19020092	Human	4y	Male	2019	China	Thompson	26	14	13	18	12	14	18	1	41	776923	52.29	514200	82.068	S	S	S	S	S	S	I	S	S	S	S	S	S	0	0	0	0	0	0	0	0	0	0	0	0	0	0	0	0
H2018D15	SRR19020093	Human	5y	Male	2019	China	Thompson	26	14	13	18	12	14	18	1	25	1358451	52.25	514191	81.871	S	S	S	S	S	S	S	R	S	S	S	S	S	0	0	0	0	0	0	0	0	0	0	0	0	0	0	0	0
H2018D14	SRR19020094	Human	4y	Male	2019	China	Thompson	26	14	13	18	12	14	18	1	34	887350	52.26	513621	81.974	R	R	R	R	S	R	R	R	R	S	R	R	S	0	1	0	0	1	0	0	0	1	1	0	1	0	0	1	0
H2018D13	SRR19020095	Human	1y	Male	2019	China	Thompson	26	14	13	18	12	14	18	1	25	1310199	52.28	513245	81.869	R	S	S	S	S	S	S	S	R	S	S	R	S	0	0	0	0	0	0	0	0	0	0	0	0	0	1	0	0
H2018D12	SRR19020096	Human	2m	Female	2019	China	Thompson	26	14	13	18	12	14	18	1	25	1311472	52.29	514209	81.877	R	R	R	R	S	R	R	S	R	S	R	R	S	0	0	0	0	1	0	0	0	1	1	0	0	1	0	0	0
H2018D11	SRR19020097	Human	3y	Male	2019	China	Thompson	26	14	13	18	12	14	18	1	28	1364124	52.23	514199	81.994	R	R	R	R	S	R	R	R	R	S	R	R	S	0	1	0	0	0	0	0	0	1	0	0	1	0	0	1	0
H2018D10	SRR19020026	Human	3y	Female	2019	China	Thompson	7937	2	4	40	43	66	423	425	35	1260851	52.27	444373	83.611	S	S	S	S	S	S	S	S	S	S	S	S	S	0	0	0	0	0	0	0	0	0	0	0	0	0	0	0	0
H2018D1	SRR19020099	Human	2y	Male	2019	China	Thompson	26	14	13	18	12	14	18	1	27	1208794	52.25	513245	81.891	S	S	S	S	S	R	S	S	S	S	S	S	S	0	0	0	0	0	0	0	0	0	0	0	0	0	0	0	0
600.30	SAMN01902421	Human	-	-	2012	United States	Thompson	26	14	13	18	12	14	18	1	37	1065719	52.22	396755	81.91	-	-	-	-	-	-	-	-	-	-	-	-	-	0	0	0	0	0	0	0	0	0	0	0	0	0	0	0	0
600.10	SAMN02699268	Ground Turkey	-	-	2011	United States	Thompson	26	14	13	18	12	14	18	1	65	615387	52.16	159235	81.707	-	-	-	-	-	-	-	-	-	-	-	-	-	0	0	0	0	0	0	0	0	0	0	0	0	0	0	0	0
28901.8730	SAMN05201784	Chicken	-	-	2012	United States	Thompson	26	14	13	18	12	14	18	1	40	619744	52.21	330383	82.25	-	-	-	-	-	-	-	-	-	-	-	-	-	0	0	0	0	0	0	0	0	0	0	0	0	0	0	0	0
28901.4750	SAMN10319717	Chicken	-	-	2018	United States	Thompson	26	14	13	18	12	14	18	1	44	494981	52.21	210962	82.246	-	-	-	-	-	-	-	-	-	-	-	-	-	0	0	0	0	0	0	0	0	0	0	0	0	0	0	0	0
28901.4560	SAMN10291177	Chicken	-	-	2018	United States	Thompson	26	14	13	18	12	14	18	1	73	298834	52.26	138392	81.587	-	-	-	-	-	-	-	-	-	-	-	-	-	0	0	0	0	0	0	0	0	0	0	0	0	0	0	0	0
1.23546e+06	SAMN02415227	Human	-	-	2010	United States	Thompson	26	14	13	18	12	14	18	1	110	267312	52.38	89572	82.04	-	-	-	-	-	-	-	-	-	-	-	-	-	0	0	0	0	0	0	0	0	0	0	0	0	0	0	0	0
59201.2	SAMN10343558	Human	-	-	2018	United Kingdom	Thompson	26	14	13	18	12	14	18	1	39	636672	52.23	217441	81.767	-	-	-	-	-	-	-	-	-	-	-	-	-	0	0	0	0	0	0	0	0	0	0	0	0	0	0	0	0
59201.2	SAMN09459307	Human	-	-	2015	United Kingdom	Thompson	26	14	13	18	12	14	18	1	52	636460	52.22	150173	81.495	-	-	-	-	-	-	-	-	-	-	-	-	-	0	0	0	0	0	0	0	0	0	0	0	0	0	0	0	0
59201.1	SAMN09426640	Human	-	-	2017	United Kingdom	Thompson	26	14	13	18	12	14	18	1	51	379968	52.19	178515	81.446	-	-	-	-	-	-	-	-	-	-	-	-	-	0	0	0	0	0	0	0	0	0	0	0	0	0	0	0	0
59201.1	SAMN09396956	Human	-	-	2017	United Kingdom	Thompson	26	14	13	18	12	14	18	1	51	591114	52.2	178350	81.511	-	-	-	-	-	-	-	-	-	-	-	-	-	0	0	0	0	0	0	0	0	0	0	0	0	0	0	0	0
28901.9	SAMN03988382	Chicken	-	-	2014	United States	Thompson	26	14	13	18	12	14	18	1	26	1149896	52.22	712795	81.875	-	-	-	-	-	-	-	-	-	-	-	-	-	0	0	0	0	0	0	0	0	0	0	0	0	0	0	0	0
28901.9	SAMN03988377	Chicken	-	-	2014	United States	Thompson	26	14	13	18	12	14	18	1	27	1319676	52.2	450337	82.287	-	-	-	-	-	-	-	-	-	-	-	-	-	0	0	0	0	0	0	0	0	0	0	0	0	0	0	0	0
28901.9	SAMN05201992	Chicken	-	-	2012	United States	Thompson	26	14	13	18	12	14	18	1	50	731106	52.23	341102	82.107	-	-	-	-	-	-	-	-	-	-	-	-	-	0	0	0	0	0	0	0	0	0	0	0	0	0	0	0	0
28901.9	SAMN05201987	Chicken	-	-	2012	United States	Thompson	26	14	13	18	12	14	18	1	53	816867	52.17	358024	82.231	-	-	-	-	-	-	-	-	-	-	-	-	-	0	0	0	0	0	0	0	0	0	0	0	0	0	0	0	0
28901.9	SAMN05201966	Chicken	-	-	2012	United States	Thompson	26	14	13	18	12	14	18	1	52	380754	52.24	241127	82.102	-	-	-	-	-	-	-	-	-	-	-	-	-	0	0	0	0	0	0	0	0	0	0	0	0	0	0	0	0
28901.9	SAMN05201961	Chicken	-	-	2012	United States	Thompson	26	14	13	18	12	14	18	1	29	1148358	52.19	520604	82.256	-	-	-	-	-	-	-	-	-	-	-	-	-	0	0	0	0	0	0	0	0	0	0	0	0	0	0	0	0
28901.9	SAMN05201960	Chicken	-	-	2012	United States	Thompson	26	14	13	18	12	14	18	1	42	952140	52.22	330690	82.262	-	-	-	-	-	-	-	-	-	-	-	-	-	0	0	0	0	0	0	0	0	0	0	0	0	0	0	0	0
28901.9	SAMN05201807	Chicken	-	-	2012	United States	Thompson	26	14	13	18	12	14	18	1	34	696870	52.22	343782	82.292	-	-	-	-	-	-	-	-	-	-	-	-	-	0	0	0	0	0	0	0	0	0	0	0	0	0	0	0	0
28901.9	SAMN05201785	Chicken	-	-	2012	United States	Thompson	26	14	13	18	12	14	18	1	43	640112	52.22	211231	82.232	-	-	-	-	-	-	-	-	-	-	-	-	-	0	0	0	0	0	0	0	0	0	0	0	0	0	0	0	0
28901.9	SAMN05201777	Chicken	-	-	2012	United States	Thompson	26	14	13	18	12	14	18	1	29	940682	52.22	365090	82.126	-	-	-	-	-	-	-	-	-	-	-	-	-	0	0	0	0	0	0	0	0	0	0	0	0	0	0	0	0
28901.9	SAMN05201760	Chicken	-	-	2012	United States	Thompson	26	14	13	18	12	14	18	1	37	975164	52.23	343783	82.001	-	-	-	-	-	-	-	-	-	-	-	-	-	0	0	0	0	0	0	0	0	0	0	0	0	0	0	0	0
28901.9	SAMN05201755	Chicken	-	-	2012	United States	Thompson	26	14	13	18	12	14	18	1	40	790023	52.22	213922	82.259	-	-	-	-	-	-	-	-	-	-	-	-	-	0	0	0	0	0	0	0	0	0	0	0	0	0	0	0	0
28901.9	SAMN05201683	Chicken	-	-	2011	United States	Thompson	26	14	13	18	12	14	18	1	28	1111911	52.17	520637	81.846	-	-	-	-	-	-	-	-	-	-	-	-	-	0	0	0	0	0	0	0	0	0	0	0	0	0	0	0	0
28901.8	SAMN05201490	Chicken	-	-	2011	United States	Thompson	26	14	13	18	12	14	18	1	29	1319673	52.21	520565	82.52	-	-	-	-	-	-	-	-	-	-	-	-	-	0	0	0	0	0	0	0	0	0	0	0	0	0	0	0	0
28901.7	SAMN10132967	Ground Turkey	-	-	2017	United States	Thompson	26	14	13	18	12	14	18	1	42	529528	52.14	228595	81.987	-	-	-	-	-	-	-	-	-	-	-	-	-	0	0	0	0	0	0	0	0	0	0	0	0	0	0	0	0
28901.7	SAMN10261268	River water	-	-	2008	Mexico	Thompson	26	14	13	18	12	14	18	1	43	665250	52.21	215306	81.686	-	-	-	-	-	-	-	-	-	-	-	-	-	0	0	0	0	0	0	0	0	0	0	0	0	0	0	0	0
28901.6	SAMN10258753	Cattle	-	-	2018	United States	Thompson	26	14	13	18	12	14	18	1	111	255468	52.22	90726	81.594	-	-	-	-	-	-	-	-	-	-	-	-	-	0	0	0	0	0	0	0	0	0	0	0	0	0	0	0	0
28901.5	SAMN10365070	Chicken	-	-	2018	United States	Thompson	26	14	13	18	12	14	18	1	92	336660	52.34	98597	81.596	-	-	-	-	-	-	-	-	-	-	-	-	-	0	0	0	0	0	0	0	0	0	0	0	0	0	0	0	0
28901.5	SAMN10365061	Chicken	-	-	2018	United States	Thompson	26	14	13	18	12	14	18	1	121	339788	52.19	90657	81.703	-	-	-	-	-	-	-	-	-	-	-	-	-	0	0	0	0	0	0	0	0	0	0	0	0	0	0	0	0
28901.5	SAMN10343352	Chicken	-	-	2018	United States	Thompson	26	14	13	18	12	14	18	1	62	317710	52.21	150655	82.11	-	-	-	-	-	-	-	-	-	-	-	-	-	0	0	0	0	0	0	0	0	0	0	0	0	0	0	0	0
28901.5	SAMN10343343	Chicken	-	-	2018	United States	Thompson	26	14	13	18	12	14	18	1	78	380511	52.2	143173	81.611	-	-	-	-	-	-	-	-	-	-	-	-	-	0	0	0	0	0	0	0	0	0	0	0	0	0	0	0	0
28901.5	SAMN10343336	Chicken	-	-	2018	United States	Thompson	26	14	13	18	12	14	18	1	81	378516	52.33	99776	81.683	-	-	-	-	-	-	-	-	-	-	-	-	-	0	0	0	0	0	0	0	0	0	0	0	0	0	0	0	0
28901.5	SAMN10293001	Chicken	-	-	2018	United States	Thompson	26	14	13	18	12	14	18	1	70	401066	52.26	159877	82.191	-	-	-	-	-	-	-	-	-	-	-	-	-	0	0	0	0	0	0	0	0	0	0	0	0	0	0	0	0
600.9	SAMN03959818	Human	-	-	1999	United States	Thompson	26	14	13	18	12	14	18	1	1	4701355	52.25	4701355	82.605	-	-	-	-	-	-	-	-	-	-	-	-	-	0	0	0	0	0	0	0	0	0	0	0	0	0	0	0	0
600.8	SAMN03959817	Human	-	-	1999	United States	Thompson	26	14	13	18	12	14	18	1	1	4708710	52.25	4708710	82.464	-	-	-	-	-	-	-	-	-	-	-	-	-	0	0	0	0	0	0	0	0	0	0	0	0	0	0	0	0
600.7	SAMN03894179	Chicken	-	-	2013	United States	Thompson	26	14	13	18	12	14	18	1	35	1460601	52.07	334376	81.797	-	-	-	-	-	-	-	-	-	-	-	-	-	0	0	0	0	0	0	0	0	0	0	0	0	0	0	0	0
600.6	SAMN03894093	Chicken	-	-	2013	United States	Thompson	26	14	13	18	12	14	18	1	50	856888	52.21	159235	81.76	-	-	-	-	-	-	-	-	-	-	-	-	-	0	0	0	0	0	0	0	0	0	0	0	0	0	0	0	0
600.54	SAMN11979405	Human	-	-	2011	China	Thompson	26	14	13	18	12	14	18	1	2	4755719	52.32	4755719	82.769	-	-	-	-	-	-	-	-	-	-	-	-	-	0	0	0	0	1	0	0	0	1	1	0	0	1	0	0	0
600.53	SAMN10887095	Human	-	-	2006	Canada	Thompson	26	14	13	18	12	14	18	1	24	766900	52.2	520605	83.404	-	-	-	-	-	-	-	-	-	-	-	-	-	0	0	0	0	0	0	0	0	0	0	0	0	0	0	0	0
600.5	SAMN03894083	Ground Turkey	-	-	2013	United States	Thompson	26	14	13	18	12	14	18	1	53	637431	52.17	169620	82.192	-	-	-	-	-	-	-	-	-	-	-	-	-	0	0	0	0	0	0	0	0	0	0	0	0	0	0	0	0
600.47	SAMN03274807	sediment	-	-	2013	United States	Thompson	26	14	13	18	12	14	18	1	38	942915	52.22	396740	81.781	-	-	-	-	-	-	-	-	-	-	-	-	-	0	0	0	0	0	0	0	0	0	0	0	0	0	0	0	0
600.46	SAMN08903186	Foodborne disease surveillance	-	-	2014	China	Thompson	26	14	13	18	12	14	18	1	1	4754975	52.28	4754975	82.516	-	-	-	-	-	-	-	-	-	-	-	-	-	0	0	0	0	0	0	0	0	0	0	0	0	0	0	0	0
600.45	SAMN08514309	Human	-	-	2008	United States	Thompson	26	14	13	18	12	14	18	1	39	1159709	52.09	445960	81.846	-	-	-	-	-	-	-	-	-	-	-	-	-	0	0	0	0	0	0	0	0	0	0	0	0	0	0	0	0
600.44	SAMN08514286	Human	-	-	2008	United States	Thompson	26	14	13	18	12	14	18	1	47	976094	52.1	419087	81.903	-	-	-	-	-	-	-	-	-	-	-	-	-	0	0	0	0	0	0	0	0	0	0	0	0	0	0	0	0
600.43	SAMN08514354	Human	-	-	2010	United States	Thompson	26	14	13	18	12	14	18	1	38	1084724	52.08	419314	82.257	-	-	-	-	-	-	-	-	-	-	-	-	-	0	0	0	0	0	0	0	0	0	0	0	0	0	0	0	0
600.42	SAMN08514250	Human	-	-	2007	United States	Thompson	26	14	13	18	12	14	18	1	41	958657	52.08	310975	81.684	-	-	-	-	-	-	-	-	-	-	-	-	-	0	0	0	0	0	0	0	0	0	0	0	0	0	0	0	0
600.4	SAMN03894081	Chicken	-	-	2013	United States	Thompson	26	14	13	18	12	14	18	1	40	653480	52.17	253873	82.208	-	-	-	-	-	-	-	-	-	-	-	-	-	0	0	0	0	0	0	0	0	0	0	0	0	0	0	0	0
600.39	SAMN01902465	Soil	-	-	2011	United States	Thompson	26	14	13	18	12	14	18	1	28	1367387	52.18	521198	81.93	-	-	-	-	-	-	-	-	-	-	-	-	-	0	0	0	0	0	0	0	0	0	0	0	0	0	0	0	0
600.38	SAMN01902458	Water	-	-	2010	United States	Thompson	26	14	13	18	12	14	18	1	34	1319223	52.22	521258	81.934	-	-	-	-	-	-	-	-	-	-	-	-	-	0	0	0	0	0	0	0	0	0	0	0	0	0	0	0	0
600.37	SAMN01902468	Water	-	-	2011	United States	Thompson	26	14	13	18	12	14	18	1	31	1319223	52.2	520554	82.343	-	-	-	-	-	-	-	-	-	-	-	-	-	0	0	0	0	0	0	0	0	0	0	0	0	0	0	0	0
600.36	SAMN01902474	Soil	-	-	2011	United States	Thompson	26	14	13	18	12	14	18	1	28	1367282	52.18	521199	81.918	-	-	-	-	-	-	-	-	-	-	-	-	-	0	0	0	0	0	0	0	0	0	0	0	0	0	0	0	0
600.35	SAMN01902485	Water	-	-	2012	United States	Thompson	26	14	13	18	12	14	18	1	28	1469829	52.22	521258	81.902	-	-	-	-	-	-	-	-	-	-	-	-	-	0	0	0	0	0	0	0	0	0	0	0	0	0	0	0	0
600.34	SAMN01902493	Soil	-	-	2012	United States	Thompson	26	14	13	18	12	14	18	1	30	1319039	52.22	521258	81.945	-	-	-	-	-	-	-	-	-	-	-	-	-	0	0	0	0	0	0	0	0	0	0	0	0	0	0	0	0
600.33	SAMN01902496	Soil	-	-	2012	United States	Thompson	26	14	13	18	12	14	18	1	34	975037	52.23	410813	81.903	-	-	-	-	-	-	-	-	-	-	-	-	-	0	0	0	0	0	0	0	0	0	0	0	0	0	0	0	0
600.32	SAMN01902441	Human	-	-	2010	United States	Thompson	26	14	13	18	12	14	18	1	30	1319046	52.22	521210	81.945	-	-	-	-	-	-	-	-	-	-	-	-	-	0	0	0	0	0	0	0	0	0	0	0	0	0	0	0	0
600.31	SAMN01902498	Soil	-	-	2012	United States	Thompson	26	14	13	18	12	14	18	1	58	837185	52.23	241150	81.912	-	-	-	-	-	-	-	-	-	-	-	-	-	0	0	0	0	0	0	0	0	0	0	0	0	0	0	0	0
600.3	SAMN03293344	Human	-	-	2006	Canada	Thompson	26	14	13	18	12	14	18	1	48	1309347	52.14	362082	83.367	-	-	-	-	-	-	-	-	-	-	-	-	-	0	0	0	0	0	0	0	0	0	0	0	0	1	0	0	0
600.29	SAMN01902426	Water	-	-	2010	United States	Thompson	26	14	13	18	12	14	18	1	26	1470011	52.22	521258	81.908	-	-	-	-	-	-	-	-	-	-	-	-	-	0	0	0	0	0	0	0	0	0	0	0	0	0	0	0	0
600.28	SAMN01902431	Human	-	-	2010	United States	Thompson	26	14	13	18	12	14	18	1	26	1319481	52.22	521258	81.902	-	-	-	-	-	-	-	-	-	-	-	-	-	0	0	0	0	0	0	0	0	0	0	0	0	0	0	0	0
600.27	SAMN01902439	sediment (pond)	-	-	2010	United States	Thompson	26	14	13	18	12	14	18	1	31	1014547	52.22	411012	81.961	-	-	-	-	-	-	-	-	-	-	-	-	-	0	0	0	0	0	0	0	0	0	0	0	0	0	0	0	0
600.26	SAMN02368664	Human	-	-	2001	Croatia	Thompson	26	14	13	18	12	14	18	1	76	236369	52.2	132824	82.056	-	-	-	-	-	-	-	-	-	-	-	-	-	0	0	0	0	0	0	0	0	0	0	0	0	0	0	0	0
600.23	SAMN02368801	Human	-	-	2012	United States	Thompson	26	14	13	18	12	14	18	1	70	456571	52.17	151192	81.851	-	-	-	-	-	-	-	-	-	-	-	-	-	0	0	0	0	0	0	0	0	0	0	0	0	0	0	0	0
600.19	SAMN02368806	Human	-	-	2012	United States	Thompson	26	14	13	18	12	14	18	1	52	586116	52.18	217627	82.362	-	-	-	-	-	-	-	-	-	-	-	-	-	1	0	1	0	0	0	0	0	0	0	0	0	0	0	0	0
600.11	SAMN02699262	Ground Turkey	-	-	2011	United States	Thompson	26	14	13	18	12	14	18	1	144	242476	52.17	107347	81.578	-	-	-	-	-	-	-	-	-	-	-	-	-	0	0	0	0	0	0	0	0	0	0	0	0	0	0	0	0
590.172	SAMN03894093	Chicken	-	-	2013	United States	Thompson	26	14	13	18	12	14	18	1	28	1160150	52.22	520505	81.824	-	-	-	-	-	-	-	-	-	-	-	-	-	0	0	0	0	0	0	0	0	0	0	0	0	0	0	0	0
590.172	SAMN03988377	Chicken	-	-	2014	United States	Thompson	26	14	13	18	12	14	18	1	27	1160151	52.19	411077	82.238	-	-	-	-	-	-	-	-	-	-	-	-	-	0	0	0	0	0	0	0	0	0	0	0	0	0	0	0	0
590.171	SAMN03894083	Ground Turkey	-	-	2013	United States	Thompson	26	14	13	18	12	14	18	1	31	1144254	52.17	444104	82.239	-	-	-	-	-	-	-	-	-	-	-	-	-	0	0	0	0	0	0	0	0	0	0	0	0	0	0	0	0
590.171	SAMN03894081	Chicken	-	-	2013	United States	Thompson	26	14	13	18	12	14	18	1	25	1160150	52.17	520612	82.262	-	-	-	-	-	-	-	-	-	-	-	-	-	0	0	0	0	0	0	0	0	0	0	0	0	0	0	0	0
590.156	SAMN03275984	Chicken	-	-	2007	United States	Thompson	26	14	13	18	12	14	18	1	25	1160151	52.23	520565	81.918	-	-	-	-	-	-	-	-	-	-	-	-	-	0	0	0	0	0	0	0	0	0	0	0	0	0	0	0	0
590.152	SAMN02699268	Ground Turkey	-	-	2011	United States	Thompson	26	14	13	18	12	14	18	1	30	1160772	52.17	410813	81.877	-	-	-	-	-	-	-	-	-	-	-	-	-	0	0	0	0	0	0	0	0	0	0	0	0	0	0	0	0
590.15	SAMN05201992	Chicken	-	-	2012	United States	Thompson	26	14	13	18	12	14	18	1	50	731106	52.22	278594	82.079	-	-	-	-	-	-	-	-	-	-	-	-	-	0	0	0	0	0	0	0	0	0	0	0	0	0	0	0	0
590.149	SAMN05201987	Chicken	-	-	2012	United States	Thompson	26	14	13	18	12	14	18	1	37	816943	52.17	433360	82.194	-	-	-	-	-	-	-	-	-	-	-	-	-	0	0	0	0	0	0	0	0	0	0	0	0	0	0	0	0
590.148	SAMN05416550	Chicken	-	-	2015	United States	Thompson	26	14	13	18	12	14	18	1	26	1082303	52.22	411011	81.834	-	-	-	-	-	-	-	-	-	-	-	-	-	0	0	0	0	0	0	0	0	0	0	0	0	0	0	0	0
590.147	SAMN05201683	Ground Turkey	-	-	2011	United States	Thompson	26	14	13	18	12	14	18	1	26	952589	52.17	410879	81.834	-	-	-	-	-	-	-	-	-	-	-	-	-	0	0	0	0	0	0	0	0	0	0	0	0	0	0	0	0
590.145	SAMN02640864	Chicken	-	-	2002	United States	Thompson	26	14	13	18	12	14	18	1	35	1082064	52.19	396841	82.393	-	-	-	-	-	-	-	-	-	-	-	-	-	0	0	0	0	0	0	0	0	0	0	0	0	0	0	0	0
590.145	SAMN05201966	Chicken	-	-	2012	United States	Thompson	26	14	13	18	12	14	18	1	50	410813	52.22	192365	81.989	-	-	-	-	-	-	-	-	-	-	-	-	-	0	0	0	0	0	0	0	0	0	0	0	0	0	0	0	0
590.144	SAMN05201961	Chicken	-	-	2012	United States	Thompson	26	14	13	18	12	14	18	1	27	1144172	52.19	520554	82.261	-	-	-	-	-	-	-	-	-	-	-	-	-	0	0	0	0	0	0	0	0	0	0	0	0	0	0	0	0
590.144	SAMN05201960	Chicken	-	-	2012	United States	Thompson	26	14	13	18	12	14	18	1	44	946668	52.2	277398	82.245	-	-	-	-	-	-	-	-	-	-	-	-	-	0	0	0	0	0	0	0	0	0	0	0	0	0	0	0	0
590.14	SAMN02894170	Ground Turkey	-	-	2005	United States	Thompson	26	14	13	18	12	14	18	1	26	988070	52.16	410879	81.943	-	-	-	-	-	-	-	-	-	-	-	-	-	0	0	0	0	0	0	0	0	0	0	0	0	0	0	0	0
590.139	SAMN03894179	Chicken	-	-	2013	United States	Thompson	26	14	13	18	12	14	18	1	28	1110139	52.07	445929	81.815	-	-	-	-	-	-	-	-	-	-	-	-	-	0	0	0	0	0	0	0	0	0	0	0	0	0	0	0	0
590.133	SAMN04255135	Chicken	-	-	2010	United States	Thompson	26	14	13	18	12	14	18	1	76	400415	52.27	123912	82.054	-	-	-	-	-	-	-	-	-	-	-	-	-	0	0	0	0	0	0	1	1	1	1	0	0	1	0	0	0
590.13	SAMN02894169	Chicken	-	-	2005	United States	Thompson	26	14	13	18	12	14	18	1	27	1160778	52.03	410813	81.864	-	-	-	-	-	-	-	-	-	-	-	-	-	0	0	0	0	0	0	0	0	0	0	0	0	0	0	0	0
590.13	SAMN03988382	Chicken	-	-	2014	United States	Thompson	26	14	13	18	12	14	18	1	30	1144783	52.21	411012	81.832	-	-	-	-	-	-	-	-	-	-	-	-	-	0	0	0	0	0	0	0	0	0	0	0	0	0	0	0	0
590.129	SAMN05201807	Chicken	-	-	2012	United States	Thompson	26	14	13	18	12	14	18	1	38	648655	52.21	268394	82.271	-	-	-	-	-	-	-	-	-	-	-	-	-	0	0	0	0	0	0	0	0	0	0	0	0	0	0	0	0
590.128	SAMN05201785	Chicken	-	-	2012	United States	Thompson	26	14	13	18	12	14	18	1	43	637071	52.21	228367	82.204	-	-	-	-	-	-	-	-	-	-	-	-	-	0	0	0	0	0	0	0	0	0	0	0	0	0	0	0	0
590.128	SAMN05201784	Chicken	-	-	2012	United States	Thompson	26	14	13	18	12	14	18	1	35	492200	52.2	317501	82.248	-	-	-	-	-	-	-	-	-	-	-	-	-	0	0	0	0	0	0	0	0	0	0	0	0	0	0	0	0
590.128	SAMN05201777	Chicken	-	-	2012	United States	Thompson	26	14	13	18	12	14	18	1	31	936688	52.21	330445	82.084	-	-	-	-	-	-	-	-	-	-	-	-	-	0	0	0	0	0	0	0	0	0	0	0	0	0	0	0	0
590.128	SAMN05201760	Chicken	-	-	2012	United States	Thompson	26	14	13	18	12	14	18	1	35	975162	52.21	282050	81.987	-	-	-	-	-	-	-	-	-	-	-	-	-	0	0	0	0	0	0	0	0	0	0	0	0	0	0	0	0
590.128	SAMN05201755	Chicken	-	-	2012	United States	Thompson	26	14	13	18	12	14	18	1	38	790023	52.21	213922	82.216	-	-	-	-	-	-	-	-	-	-	-	-	-	0	0	0	0	0	0	0	0	0	0	0	0	0	0	0	0
590.124	SAMN04161013	Chicken	-	-	2015	United States	Thompson	26	14	13	18	12	14	18	1	34	958456	52.12	217955	82.075	-	-	-	-	-	-	-	-	-	-	-	-	-	0	0	0	0	0	0	0	0	0	0	0	0	0	0	0	0
[truncated: 198 more columns]
